# Supplementary material for: Factors Associated with Malnutrition and Its Impact on Postoperative Outcomes in Older Patients
Source: J Clin Med. 2021 Jun 9;10(12):2550. doi: 10.3390/jcm10122550 (PMC8229217; doi:10.3390/jcm10122550)
Supplement: Supplementary file 1 [file jcm-10-02550-s001.zip]

Archive with 1 entries (1 files):
- jcm-1191577-supplementary.pdf
